# Supplementary material for: Episiotomy in Operative Vaginal Delivery Reduces the Risk of Obstetric Anal Sphincter Injuries in Nulliparous Women: A Systematic Review and Meta-Analysis
Source: J Clin Med. 2026 Jun 25;15(13):4962. doi: 10.3390/jcm15134962 (PMC13362376; doi:10.3390/jcm15134962)
Supplement: Supplementary file 1 [file jcm-15-04962-s001.zip]

Archive with 3 entries (3 files):
- PRISMA_2020_abstract_checklist 2.pdf
- PRISMA_2020_checklist (1).pdf
- Supplementary material.pdf
